# Supplementary material for: Enrichment of Breadsticks with Flavoured Oils: Chemical Composition, Antioxidant Activity and Technological and Sensory Properties
Source: Antioxidants (Basel). 2024 Nov 22;13(12):1438. doi: 10.3390/antiox13121438 (PMC11672860; doi:10.3390/antiox13121438)
Supplement: Supplementary file 1 [file antioxidants-13-01438-s001.zip]

Archive with 1 entries (1 files):
- antioxidants-3277132-supplementary.pdf
